# Supplementary material for: White-Tailed Eagles’ (Haliaeetus albicilla) Exposure to Anticoagulant Rodenticides and Causes of Poisoning in Poland (2018–2020)
Source: Toxics. 2022 Feb 1;10(2):63. doi: 10.3390/toxics10020063 (PMC8878881; doi:10.3390/toxics10020063)
Supplement: Supplementary file 1 [file toxics-10-00063-s001.zip]

Archive with 1 entries (1 files):
- toxics-1540435-supplementary.pdf
